# Supplementary material for: Effects of genomic copy number variants penetrant for schizophrenia on cortical thickness and surface area in healthy individuals: analysis of the UK Biobank
Source: Br J Psychiatry. 2021 Feb;218(2):104–11. doi: 10.1192/bjp.2020.139 (PMC7844611; doi:10.1192/bjp.2020.139)
Supplement: Supplementary file 1 [file S0007125020001397sup001.zip]

Archive with 17 entries (17 files):
- S0007125020001397sup001.tiff
- S0007125020001397sup002.docx
- S0007125020001397sup003.xlsx
- S0007125020001397sup004.docx
- S0007125020001397sup005.xlsx
- S0007125020001397sup006.xlsx
- S0007125020001397sup007.docx
- S0007125020001397sup008.xlsx
- S0007125020001397sup009.tiff
- S0007125020001397sup010.pdf
- S0007125020001397sup011.pdf
- S0007125020001397sup012.pdf
- S0007125020001397sup013.pdf
- S0007125020001397sup014.pdf
- S0007125020001397sup015.pdf
- S0007125020001397sup016.pdf
- S0007125020001397sup017.pdf
