# Supplementary material for: Effects of genomic copy number variants penetrant for schizophrenia on cortical thickness and surface area in healthy individuals: analysis of the UK Biobank
Source: Br J Psychiatry. 2021 Feb;218(2):104–11. doi: 10.1192/bjp.2020.139 (PMC7844611; doi:10.1192/bjp.2020.139)
Supplement: Supplementary file 1 [file S0007125020001397sup001.zip › S0007125020001397sup003.xlsx]

## Sheet: 2a. Surface area
SURFACE AREA (mm2)
		SZ_CNV		15q11.2del		1q21.1del		1q21.1dup		NRXN1		16p13.11dup		16p12.1del
		Beta	p	Beta	p	Beta	p	Beta	p	Beta	p	Beta	p	Beta	p
LEFT	bankssts	-0.010281	0.133819	-0.007454	0.277961	-0.001712	0.803594	0.002168	0.752661	-0.006384	0.353505	-0.006272	0.361672	-0.007491	0.276365
	caudalanteriorcingulate	-0.011002	0.12331	-0.017676	0.013513	-0.009367	0.191651	0.014495	0.043188	-0.005904	0.410226	0.006445	0.368405	-0.010109	0.15847
	caudalmiddlefrontal	-0.013444	0.038256	-0.014913	0.021782	0.000657	0.91969	0.004647	0.475522	-0.01783	0.006183	-0.00168	0.796348	-0.001006	0.877286
	cuneus	-0.012248	0.076235	-0.012694	0.066739	-0.003694	0.594423	0.002155	0.755919	-0.005552	0.423278	-0.001502	0.828376	-0.002609	0.706693
	entorhinal	-0.014203	0.042589	6.9e-05	0.992196	-0.010349	0.141277	-0.006465	0.357805	-0.0076	0.279708	-0.011992	0.08789	-0.002331	0.740233
	fusiform	-0.019689	0.001605	-0.010564	0.091214	-0.01379	0.02785	-0.006189	0.323386	-0.001295	0.83627	-0.013919	0.026243	0.001505	0.810143
	inferiorparietal	-0.012575	0.040498	-0.00741	0.228313	0.000589	0.923818	-0.00677	0.271885	-0.006051	0.326052	-0.012863	0.036675	-0.001309	0.83176
	inferiortemporal	-0.021364	0.000514	-0.020742	0.000764	-0.007979	0.196466	-0.007179	0.244937	-0.003565	0.563577	-0.003298	0.592973	-0.005345	0.386611
	isthmuscingulate	-0.010889	0.069957	-0.003147	0.60115	-0.001839	0.760568	-0.022748	0.000163	-0.005901	0.327791	0.002332	0.698754	-0.011319	0.060567
	lateraloccipital	-0.011765	0.054255	-0.006223	0.30962	-0.008231	0.179895	0.000551	0.928395	-0.001186	0.846738	-0.012309	0.044688	0.005898	0.336342
	lateralorbitofrontal	-0.020927	0.000236	-0.015007	0.008493	-0.008849	0.121566	-0.003925	0.492208	0.000297	0.958599	-0.01382	0.0155	0.001986	0.728044
	lingual	-0.021877	0.001431	-0.013387	0.051528	-0.000235	0.972751	-0.014707	0.032753	-0.00654	0.342272	-0.00991	0.149979	-0.002754	0.689215
	medialorbitofrontal	-0.011347	0.05705	-0.004745	0.427092	-0.003263	0.585844	0.001867	0.755024	-0.009734	0.103816	-0.009581	0.109125	-0.006326	0.290428
	middletemporal	-0.014795	0.012271	-0.013613	0.021475	-0.007519	0.204969	-0.005072	0.392346	-0.007344	0.21547	0.000489	0.934264	-0.005401	0.362337
	parahippocampal	-0.019572	0.003272	-0.01906	0.004263	-0.002222	0.739624	-0.006046	0.365626	0.007204	0.280923	-0.012285	0.065818	-0.000591	0.929533
	paracentral	-0.013859	0.034518	-0.010934	0.096147	-0.018316	0.005417	0.006519	0.322	-0.007299	0.267521	0.00235	0.720918	-0.008892	0.176776
	parsopercularis	-0.015991	0.021668	-0.015515	0.0262	-0.00504	0.471233	0.017033	0.014819	-0.012206	0.080769	-0.01523	0.029242	0.000236	0.973012
	parsorbitalis	-0.023219	0.000333	-0.026381	4.7e-05	-0.012021	0.064376	0.001816	0.779863	-0.00218	0.737129	-0.004019	0.535975	-0.003012	0.64283
	parstriangularis	-0.01594	0.021779	-0.018697	0.00724	-0.002036	0.770506	0.008988	0.197444	0.004458	0.522639	-0.012542	0.071929	-0.004588	0.510523
	pericalcarine	-0.019627	0.006352	-0.02274	0.001602	0.004275	0.554051	0.004025	0.577166	-0.008043	0.265124	-0.001655	0.818561	-0.004945	0.493276
	postcentral	-0.0129	0.025956	-0.010956	0.059036	0.000632	0.913545	-0.016137	0.005526	-0.00356	0.540399	-0.001049	0.856848	-0.002142	0.712564
	posteriorcingulate	-0.007333	0.265263	-0.011284	0.087094	-0.003482	0.598333	0.010365	0.116636	0.004675	0.479096	-0.009205	0.163197	-0.006879	0.297702
	precentral	-0.019865	0.00047	-0.006894	0.225762	-0.011595	0.042003	-0.006635	0.244472	-0.007677	0.177984	-0.014596	0.010423	-0.012086	0.033957
	precuneus	-0.013558	0.019159	-0.010987	0.058232	-0.006444	0.267818	-0.00041	0.943789	0.001067	0.854369	-0.002058	0.723227	-0.00887	0.126899
	rostralanteriorcingulate	-0.00961	0.123873	-0.007937	0.204862	-0.006923	0.269994	0.004447	0.478305	0.001466	0.815148	-0.004241	0.498732	-0.006648	0.289136
	rostralmiddlefrontal	-0.014049	0.01053	-0.014916	0.006718	-0.009289	0.092103	0.010021	0.069083	-0.005912	0.283385	-0.003304	0.548603	-0.006085	0.269568
	superiorfrontal	-0.00886	0.087798	-0.005157	0.321393	-0.008025	0.123954	-0.002328	0.655069	-0.008259	0.112982	0.001745	0.737645	-0.005208	0.317659
	superiorparietal	-0.024576	9.4e-05	-0.01818	0.003942	-0.00681	0.281428	-0.008513	0.178	-0.001644	0.79473	-0.009867	0.118141	-0.012875	0.041531
	superiortemporal	-0.011723	0.036679	-0.010074	0.07329	-0.012163	0.030949	-0.002784	0.621293	-0.00756	0.179682	0.006765	0.229697	-0.002668	0.635773
	supramarginal	-0.011781	0.046441	-0.016468	0.005478	-0.004948	0.404952	-0.001686	0.776432	0.003068	0.605206	0.004949	0.40422	-5.8e-05	0.992253
	frontalpole	0.000748	0.919425	0.010863	0.142494	-0.012139	0.102037	0.00589	0.427275	-0.006622	0.37211	-0.003087	0.677185	-0.007267	0.32737
	temporalpole	-0.010188	0.149612	-0.006049	0.393303	-0.002928	0.680148	-0.004464	0.529511	0.000706	0.920754	-0.001205	0.865064	-0.006364	0.369859
	transversetemporal	0.00075	0.914394	0.003438	0.623115	-0.013334	0.057162	0.013199	0.059553	-0.002213	0.752045	0.002114	0.762711	-0.001036	0.882412
	insula	0.001087	0.843975	0.004266	0.440789	-0.01197	0.030912	-0.000809	0.884054	0.003924	0.47904	-0.002075	0.708036	0.00455	0.411921
RIGHT	bankssts	-0.009838	0.147917	-0.00503	0.460369	-0.01305	0.056042	0.005572	0.414368	-0.006946	0.308817	-0.002049	0.76387	-0.009674	0.156468
	caudalanteriorcingulate	-0.01705	0.018139	-0.016893	0.019496	-0.006938	0.338487	0.016395	0.023618	-0.001126	0.876481	-0.00746	0.302742	-0.018207	0.011941
	caudalmiddlefrontal	-0.010623	0.104704	-0.00677	0.302134	-0.013363	0.042135	0.002275	0.729251	-0.006547	0.319042	0.000351	0.957344	-0.009689	0.140453
	cuneus	-0.007511	0.253585	-0.01377	0.036716	-0.004884	0.459942	0.00719	0.276397	-0.000114	0.986273	0.002202	0.738629	0.007231	0.273575
	entorhinal	-0.00159	0.824455	0.005818	0.418009	-0.005921	0.410845	0.000957	0.894212	-0.000404	0.955191	-0.009326	0.19464	-0.000962	0.893634
	fusiform	-0.017914	0.002507	-0.005589	0.346575	-0.011451	0.05446	-0.012855	0.030791	-0.011835	0.046679	-0.004594	0.439847	-0.010116	0.089091
	inferiorparietal	-0.015539	0.009181	-0.013281	0.026274	-0.008036	0.179634	-0.013056	0.0292	0.001186	0.842954	-0.002921	0.625317	0.000255	0.966011
	inferiortemporal	-0.006952	0.250627	-0.001674	0.78256	-0.006747	0.267102	-0.003716	0.540799	-0.002293	0.705846	-0.003807	0.530585	-0.003558	0.558146
	isthmuscingulate	-0.000509	0.933715	-0.00425	0.488724	0.000917	0.881549	-0.007698	0.210713	-0.000471	0.93889	0.009154	0.136382	-0.000239	0.969025
	lateraloccipital	-0.017634	0.004259	-0.015555	0.011836	-0.003239	0.601126	-0.001387	0.822784	-0.005538	0.371097	-0.003775	0.541974	-0.004011	0.517198
	lateralorbitofrontal	-0.018514	0.001843	-0.013902	0.019676	-0.014022	0.018897	-0.004861	0.415707	-0.006145	0.303388	-0.006277	0.292836	0.006789	0.255598
	lingual	-0.012208	0.069147	-0.003214	0.633047	-0.006165	0.360959	-0.000912	0.892492	-0.000339	0.959845	-0.010398	0.122899	-0.006429	0.340409
	medialorbitofrontal	-0.01241	0.033099	-0.013717	0.01877	-0.001369	0.814991	0.002985	0.609606	-0.002516	0.666901	-0.010647	0.068363	0.005907	0.31238
	middletemporal	-0.009366	0.10026	-0.007332	0.199189	-0.010346	0.070689	-0.002691	0.638149	-0.001482	0.795576	0.000825	0.885287	-0.004358	0.4462
	parahippocampal	-0.011177	0.082108	-0.007474	0.24598	0.002427	0.707237	-0.009758	0.130695	-0.002012	0.755242	-0.003973	0.537967	-0.003971	0.53846
	paracentral	-0.011252	0.083938	-0.00589	0.36648	-0.011699	0.073504	0.011411	0.080756	-0.003136	0.631226	-0.011187	0.086775	-0.003376	0.605399
	parsopercularis	0.002142	0.759068	0.002074	0.767025	-0.000897	0.898275	0.014115	0.044105	-0.012483	0.074979	-0.00442	0.528197	-0.001571	0.822699
	parsorbitalis	-0.023893	0.000235	-0.021901	0.000767	-0.005705	0.381984	-0.002193	0.736706	-0.005345	0.412431	-0.008439	0.195379	-0.000334	0.959108
	parstriangularis	-0.011526	0.099935	-0.008487	0.226688	-0.011446	0.103756	0.001009	0.885947	-0.01088	0.121722	-0.001917	0.784999	-0.001479	0.83338
	pericalcarine	-0.003216	0.64894	-0.007872	0.26608	0.002236	0.752713	0.004112	0.56203	-0.0036	0.611665	0.005212	0.462097	0.00622	0.380415
	postcentral	-0.016465	0.005072	-0.014627	0.012987	-0.002112	0.720392	-0.013404	0.023059	-0.00552	0.349196	-0.002314	0.694637	-0.001233	0.834354
	posteriorcingulate	-0.017134	0.007491	-0.016212	0.011595	-0.012016	0.061824	0.021023	0.001077	-0.008277	0.197974	-0.0067	0.297113	-0.016281	0.011336
	precentral	-0.013883	0.01353	-0.015359	0.00641	0.000688	0.903104	0.003001	0.5951	0.001049	0.852577	-0.013373	0.017769	0.000209	0.970523
	precuneus	-0.005077	0.375258	-0.006675	0.244635	-0.00211	0.713788	0.004511	0.432688	-0.001226	0.831161	-0.000326	0.954702	-0.00606	0.291785
	rostralanteriorcingulate	-0.018987	0.004821	-0.011773	0.081092	0.000187	0.977959	-0.005934	0.380007	-0.002201	0.74465	-0.014496	0.031884	-0.007313	0.27928
	rostralmiddlefrontal	-0.011604	0.036875	-0.01585	0.004433	-0.011508	0.039249	0.01095	0.049701	-0.003899	0.484619	0.000797	0.886322	-0.000196	0.972041
	superiorfrontal	-0.007015	0.177855	-0.00408	0.434254	-0.009145	0.080487	0.005302	0.310693	-0.008674	0.097102	-0.001702	0.74473	-0.00269	0.607013
	superiorparietal	-0.014103	0.023374	-0.012368	0.047211	-0.000752	0.904233	-0.006613	0.289785	-0.001113	0.858608	-0.004177	0.503397	-0.009924	0.112042
	superiortemporal	-0.008246	0.139555	-0.011185	0.045595	-0.007684	0.170464	0.008919	0.111483	-0.006521	0.2446	0.003337	0.551321	-0.005406	0.334659
	supramarginal	-0.008203	0.186116	-0.009695	0.118948	-0.009672	0.120616	0.00671	0.281412	-0.005245	0.399657	-0.004793	0.441275	0.00673	0.279872
	frontalpole	-0.014094	0.051803	-0.004055	0.576614	-0.015299	0.035544	0.008564	0.239087	0.007079	0.330378	-0.010334	0.155243	-0.010295	0.156938
	temporalpole	-0.01908	0.008718	-0.016612	0.022696	-0.013338	0.067935	-0.006056	0.406956	-0.00236	0.746527	-0.00239	0.743385	0.004163	0.568654
	transversetemporal	0.002277	0.739814	-0.001956	0.77583	-0.008006	0.245011	0.005298	0.441398	0.003317	0.629698	0.00452	0.511061	0.005801	0.399252
	insula	-5.8e-05	0.992051	0.010828	0.064029	-0.007092	0.226108	-0.012999	0.026465	-0.0012	0.837666	-0.000208	0.971612	-0.003704	0.527003
	p<0.05 highlighted in red
	Beta values still significant after FDR (0.1) correction highlighted in italic-bold

## Sheet: 2b. Cortical thickness
CORTICAL THICKNESS (mm)
		SZ_CNV		15q11.2del		1q21.1del		1q21.1dup		NRXN1		16p13.11dup		16p12.1del
		Beta	p	Beta	p	Beta	p	Beta	p	Beta	p	Beta	p	Beta	p
LEFT	bankssts	0.008467	0.259111	0.005526	0.462273	0.023155	0.002118	0.001258	0.867317	-0.004264	0.571175	-0.00335	0.656204	0.009739	0.195816
	caudalanteriorcingulate	0.005281	0.489784	-0.000334	0.965195	-0.014052	0.067279	0.007163	0.350545	0.002286	0.765727	0.01358	0.076577	-0.00128	0.867547
	caudalmiddlefrontal	0.014674	0.047569	0.017356	0.019336	0.010183	0.171006	0.006169	0.4066	-0.0035	0.637678	-0.003125	0.67401	0.004066	0.584393
	cuneus	-0.014292	0.062049	-0.003624	0.63671	-0.008716	0.257108	0.002359	0.75889	-0.002959	0.700253	-0.012123	0.114519	-0.009077	0.237574
	entorhinal	0.005895	0.443815	-0.000195	0.979818	0.004747	0.539238	-0.011046	0.152767	0.001579	0.838015	0.014751	0.056059	0.002679	0.728715
	fusiform	5.9e-05	0.993677	0.003097	0.675573	-0.001376	0.852844	0.006042	0.414902	-0.000604	0.935048	-0.009826	0.184563	0.00571	0.440995
	inferiorparietal	0.01185	0.099379	0.017255	0.016621	0.005508	0.44571	0.005948	0.409857	-0.003561	0.621752	-0.003328	0.644515	0.003771	0.601323
	inferiortemporal	0.011304	0.135196	0.004474	0.554992	0.004774	0.529794	0.005077	0.503693	0.005294	0.485499	0.002755	0.716574	0.013866	0.067761
	isthmuscingulate	0.013786	0.063467	0.017103	0.021573	0.01612	0.030684	0.010889	0.144161	-0.007451	0.317475	-0.008486	0.254636	0.01371	0.065863
	lateraloccipital	0.003236	0.655162	0.012349	0.088896	-0.00616	0.39729	0.011694	0.107794	0.004739	0.514524	-0.012893	0.076052	0.001287	0.859463
	lateralorbitofrontal	-0.001251	0.869486	-0.000426	0.955398	0.008156	0.285962	-0.009499	0.213683	-0.01015	0.183813	0.002047	0.78855	0.00764	0.317202
	lingual	-0.008373	0.253523	0.002031	0.782165	-0.009142	0.214427	0.00499	0.497653	0.003682	0.616788	-0.01324	0.07177	-0.00251	0.732985
	medialorbitofrontal	-0.003492	0.646618	-0.004398	0.564319	-0.002839	0.710472	0.003015	0.693223	-0.00514	0.501214	0.00066	0.931158	0.004344	0.569813
	middletemporal	0.016371	0.025535	0.015948	0.029877	0.022686	0.002053	0.004728	0.520446	-0.003902	0.595739	-0.004727	0.520223	0.007588	0.302254
	parahippocampal	-0.00073	0.923242	-0.009092	0.23117	-0.0074	0.331004	0.007735	0.309189	0.00304	0.689383	0.011523	0.12954	0.003334	0.661163
	paracentral	0.003154	0.674663	0.011582	0.123851	-0.002936	0.697128	-0.008746	0.246037	0.002761	0.714098	-0.001925	0.79835	0.006975	0.354813
	parsopercularis	0.010908	0.140566	0.009784	0.186984	0.007636	0.304427	-0.000305	0.967244	-0.001012	0.891588	0.001955	0.792326	0.008888	0.231538
	parsorbitalis	0.005497	0.468049	0.004537	0.549983	0.015633	0.039849	0.002817	0.71093	0.002034	0.788959	-2.1e-05	0.997834	-0.002851	0.707678
	parstriangularis	0.012212	0.099214	0.009781	0.187435	0.016663	0.025073	0.000895	0.904114	-0.009525	0.199945	0.002375	0.749118	0.00916	0.217811
	pericalcarine	-0.007681	0.311324	-0.007793	0.30525	-0.015931	0.036519	0.010486	0.168371	-0.000804	0.915918	-0.004209	0.58019	0.007621	0.316793
	postcentral	0.019881	0.006702	0.031076	2.3e-05	0.023373	0.001499	-0.001703	0.816907	-0.003794	0.605973	-0.013897	0.058705	0.011108	0.130992
	posteriorcingulate	0.013156	0.083967	0.021215	0.005416	0.002525	0.741214	0.004074	0.593883	-0.002963	0.698127	-0.004664	0.541297	0.004999	0.512917
	precentral	0.002127	0.77165	0.007503	0.306754	0.013451	0.067579	-0.006508	0.376227	-0.004276	0.560825	-0.009636	0.189861	0.002083	0.777032
	precuneus	0.017779	0.014957	0.023337	0.001428	0.009749	0.183995	-0.001127	0.878	-0.005732	0.434341	-0.007041	0.336621	0.010466	0.15343
	rostralanteriorcingulate	-0.007393	0.328731	0.000661	0.930545	-0.00761	0.316857	0.013396	0.078	-0.00573	0.450617	-0.016663	0.028154	-0.006342	0.403838
	rostralmiddlefrontal	0.00949	0.195337	0.014498	0.048307	0.009236	0.20958	0.002971	0.686311	-0.007878	0.284062	-0.001976	0.78804	0.001802	0.806497
	superiorfrontal	0.013042	0.068559	0.016382	0.022358	0.010348	0.150044	-0.005504	0.443614	0.003771	0.599626	-0.000194	0.978485	-0.001571	0.826902
	superiorparietal	0.011777	0.112126	0.01812	0.01471	0.001509	0.839374	0.005365	0.47096	0.010161	0.172034	-0.008795	0.236934	0.004401	0.554174
	superiortemporal	-0.000369	0.958453	4e-05	0.995483	0.007716	0.278646	-0.007258	0.307903	0.004278	0.547783	0.001604	0.822	-0.00037	0.958548
	supramarginal	0.017622	0.014264	0.020013	0.00546	0.01322	0.067194	0.005741	0.426277	-0.00185	0.797676	-0.003057	0.67169	0.008704	0.22776
	frontalpole	0.01232	0.109221	0.009405	0.222277	0.003962	0.608028	0.003862	0.616909	-0.005403	0.483871	0.003895	0.613651	0.01843	0.016941
	temporalpole	0.003644	0.636058	-0.002568	0.739149	0.002913	0.706337	-0.012382	0.109021	0.004987	0.518539	0.009492	0.218899	0.004872	0.528262
	transversetemporal	-0.014184	0.063237	-0.005666	0.458911	-0.000716	0.92564	-0.011189	0.14431	0.016682	0.029478	-0.015507	0.042899	-0.008002	0.296416
	insula	0.011807	0.122248	0.018273	0.016948	0.001961	0.798243	-0.009018	0.239464	-0.000523	0.945584	0.006409	0.40291	-0.000862	0.910445
RIGHT	bankssts	0.000996	0.893416	0.012688	0.088532	0.024021	0.001295	-0.002857	0.701824	-0.002525	0.735055	-0.016228	0.029535	-0.007572	0.310213
	caudalanteriorcingulate	0.010147	0.179	0.009791	0.195547	0.003177	0.675292	-0.002047	0.787057	0.002518	0.739715	0.005344	0.480526	0.009754	0.19807
	caudalmiddlefrontal	0.014464	0.054378	0.013435	0.074465	0.006066	0.421644	-0.000225	0.976182	0.0023	0.760414	0.004939	0.5124	0.007141	0.343763
	cuneus	-0.007077	0.353566	-0.000239	0.975016	-0.003487	0.648964	0.002433	0.750657	-0.003378	0.658937	-0.012272	0.108659	0.003344	0.662204
	entorhinal	0.002646	0.730391	0.006571	0.392972	0.002517	0.744038	-0.004875	0.526858	-0.005676	0.461148	-0.000144	0.985063	-0.000805	0.916819
	fusiform	0.003212	0.663292	0.007505	0.309861	0.005288	0.475356	-0.007784	0.293088	9.9e-05	0.989293	-0.011462	0.121302	0.014612	0.048383
	inferiorparietal	0.007884	0.254865	0.017534	0.011472	0.011749	0.091045	-0.000902	0.896747	-0.00534	0.442032	-0.008929	0.198489	0.004555	0.51209
	inferiortemporal	0.005264	0.482487	0.003078	0.681821	0.010855	0.149229	-0.004155	0.580712	-0.010872	0.148258	0.002796	0.70998	0.009749	0.194889
	isthmuscingulate	0.00895	0.223709	0.011663	0.113547	0.016029	0.030013	-0.004795	0.516014	-0.005767	0.434622	-0.000318	0.965581	0.005541	0.452936
	lateraloccipital	-0.002926	0.684737	-0.001232	0.864513	-0.004033	0.577441	0.011143	0.123402	0.003274	0.650718	-0.012504	0.08366	0.010684	0.139591
	lateralorbitofrontal	0.007308	0.340478	-0.001826	0.812126	0.012082	0.11662	-0.002849	0.711188	0.005629	0.464341	0.0032	0.677255	0.016507	0.031909
	lingual	-0.000578	0.937712	0.009476	0.200852	-0.000757	0.918849	-0.003601	0.627535	-0.005882	0.427906	-0.015083	0.041931	0.012036	0.10478
	medialorbitofrontal	0.023522	0.002171	0.018005	0.019179	0.009774	0.204702	0.003326	0.665852	-0.004671	0.54411	0.01218	0.113512	0.014508	0.059564
	middletemporal	0.00813	0.270862	0.012122	0.101208	0.010632	0.151627	0.007632	0.303035	-0.001866	0.801178	-0.003551	0.631569	-0.006689	0.366634
	parahippocampal	0.00034	0.963917	-0.004974	0.509207	0.000398	0.958009	0.004092	0.587824	0.004265	0.57205	0.001668	0.825076	0.003456	0.647042
	paracentral	0.000494	0.947371	0.004976	0.507341	-0.007038	0.349491	-0.007449	0.321749	0.005649	0.452313	-0.003076	0.682228	0.012035	0.109356
	parsopercularis	0.01388	0.063575	0.017498	0.019543	0.006808	0.364875	0.002047	0.785087	0.000802	0.914932	0.002074	0.782215	0.005498	0.463945
	parsorbitalis	0.005721	0.44841	0.006209	0.411578	0.009889	0.192025	-0.008458	0.264191	0.009149	0.227048	-0.005891	0.436418	0.005604	0.459346
	parstriangularis	0.002471	0.740742	0.008139	0.276649	0.017131	0.022329	0.002206	0.768486	-0.000868	0.907785	-0.01553	0.038099	-0.002758	0.713
	pericalcarine	0.005202	0.496815	0.007476	0.329676	-0.009145	0.234224	0.009538	0.214375	-0.001121	0.883985	-0.000796	0.917473	0.006144	0.423827
	postcentral	0.012136	0.100108	0.024059	0.001137	0.016061	0.030211	0.002552	0.730358	-0.002371	0.748795	-0.011699	0.113868	-0.004504	0.543076
	posteriorcingulate	0.006043	0.42179	0.008128	0.280952	0.002841	0.706933	-0.00532	0.481144	0.003684	0.625605	-0.0011	0.884133	0.011427	0.130202
	precentral	0.002998	0.682788	0.013944	0.057698	0.007602	0.302082	-0.004117	0.575922	-0.007071	0.336637	-0.007552	0.304601	-0.002998	0.683817
	precuneus	0.004062	0.573562	0.014427	0.045942	-0.004682	0.518138	-0.004834	0.504302	-0.003768	0.602683	-0.002335	0.746906	-0.002148	0.766651
	rostralanteriorcingulate	0.002471	0.747263	0.015121	0.049032	-0.001057	0.89087	0.000489	0.949325	-0.006551	0.394514	-0.009777	0.203619	0.001567	0.838616
	rostralmiddlefrontal	0.015289	0.043865	0.016685	0.028154	0.02254	0.003085	-0.002573	0.735439	-0.006155	0.418782	0.001027	0.892653	0.007715	0.31085
	superiorfrontal	0.016785	0.021337	0.017997	0.013733	0.009653	0.187353	-0.003653	0.6176	0.000273	0.970181	0.004829	0.509001	0.005502	0.452079
	superiorparietal	0.002437	0.739028	0.009914	0.176211	7.8e-05	0.991576	0.005553	0.449396	0.008791	0.231087	-0.012773	0.081673	-0.00202	0.783251
	superiortemporal	0.000188	0.979268	0.005299	0.463645	0.017483	0.015828	-0.007244	0.317164	-0.000862	0.905252	-0.006265	0.386651	-0.002421	0.73817
	supramarginal	0.000255	0.971747	0.010907	0.130236	-0.000815	0.910223	-0.010056	0.163688	-0.003623	0.615726	-0.003278	0.649676	0.007241	0.315929
	frontalpole	0.017931	0.019245	0.014274	0.06288	0.007132	0.353967	0.006888	0.370363	0.006924	0.367762	0.001132	0.882879	0.01016	0.186338
	temporalpole	0.005801	0.452989	0.004891	0.527695	0.002145	0.782368	-0.00782	0.313491	0.006166	0.426694	0.005409	0.485343	0.002437	0.753441
	transversetemporal	-0.000308	0.968028	0.012353	0.108135	0.002456	0.750021	-0.009114	0.236702	0.003541	0.645642	-0.006824	0.375303	-0.006814	0.376341
	insula	0.010729	0.160772	0.001142	0.88153	0.007031	0.360109	0.007074	0.356814	-0.000489	0.949178	0.008269	0.281158	0.007059	0.357878
	p<0.05 highlighted in red
	Beta values still significant after FDR (0.1) correction highlighted in italic-bold
