# Supplementary material for: Effects of genomic copy number variants penetrant for schizophrenia on cortical thickness and surface area in healthy individuals: analysis of the UK Biobank
Source: Br J Psychiatry. 2021 Feb;218(2):104–11. doi: 10.1192/bjp.2020.139 (PMC7844611; doi:10.1192/bjp.2020.139)
Supplement: Supplementary file 1 [file S0007125020001397sup001.zip › S0007125020001397sup005.xlsx]

## Sheet: 6a. Surface area
SURFACE AREA (mm2)
		SZ_CNV		15q11.2del		1q21.1del		1q21.1dup		NRXN1		16p13.11dup		16p12.1del
		Beta	p	Beta	p	Beta	p	Beta	p	Beta	p	Beta	p	Beta	p
LEFT	bankssts	-0.010607	0.152694	-0.003186	0.668085	-0.017782	0.016823	0.009438	0.204599	-0.00415	0.576978	-0.005115	0.491573	-0.012207	0.100885
	caudalanteriorcingulate	-0.011306	0.137471	-0.013708	0.072241	-0.024307	0.00146	0.021256	0.005394	-0.003825	0.61653	0.007519	0.324726	-0.014501	0.05766
	caudalmiddlefrontal	-0.013832	0.058221	-0.009838	0.178655	-0.018453	0.011797	0.013292	0.069713	-0.01517	0.038455	-0.000306	0.966708	-0.006623	0.366221
	cuneus	-0.012522	0.086425	-0.009105	0.213447	-0.017212	0.018831	0.008261	0.259657	-0.003673	0.616308	-0.00053	0.942293	-0.006581	0.369215
	entorhinal	-0.014483	0.050684	0.003724	0.615996	-0.024125	0.001175	-0.000237	0.974615	-0.005684	0.444611	-0.011003	0.138748	-0.006379	0.390998
	fusiform	-0.020082	0.004721	-0.005417	0.44677	-0.033159	3e-06	0.002574	0.718149	0.001401	0.844267	-0.012526	0.07887	-0.004186	0.557314
	inferiorparietal	-0.012995	0.068532	-0.00191	0.78929	-0.02014	0.004896	0.002607	0.715793	-0.003169	0.65802	-0.011371	0.112063	-0.007396	0.301549
	inferiortemporal	-0.021774	0.002162	-0.015381	0.030522	-0.028183	7.6e-05	0.00196	0.783244	-0.000755	0.915602	-0.001845	0.795498	-0.011279	0.113333
	isthmuscingulate	-0.01129	0.103868	0.002107	0.76185	-0.021632	0.0019	-0.013803	0.047524	-0.003149	0.651199	0.003755	0.589634	-0.017131	0.013938
	lateraloccipital	-0.012142	0.079531	-0.001305	0.850785	-0.026737	0.000118	0.008917	0.199056	0.001389	0.841423	-0.010977	0.113774	0.00046	0.947241
	lateralorbitofrontal	-0.02139	0.002109	-0.008959	0.198469	-0.031637	6e-06	0.006382	0.360635	0.003466	0.619507	-0.012181	0.080859	-0.00471	0.499927
	lingual	-0.022163	0.002371	-0.009645	0.186844	-0.014335	0.050139	-0.008333	0.254922	-0.00458	0.531497	-0.008898	0.223851	-0.006896	0.346092
	medialorbitofrontal	-0.011793	0.096865	0.001096	0.877506	-0.025276	0.000389	0.011826	0.097034	-0.006672	0.349129	-0.007998	0.261451	-0.012792	0.072613
	middletemporal	-0.015235	0.030145	-0.00786	0.2641	-0.029199	3.4e-05	0.004735	0.501803	-0.004328	0.539293	0.002049	0.771269	-0.011771	0.095026
	parahippocampal	-0.019918	0.00634	-0.014531	0.04687	-0.019266	0.008518	0.001657	0.821006	0.009574	0.191098	-0.01106	0.13083	-0.005596	0.444869
	paracentral	-0.014251	0.05363	-0.005808	0.432275	-0.037598	3.8301e-07	0.015245	0.0396	-0.004616	0.533186	0.003738	0.613668	-0.014559	0.049367
	parsopercularis	-0.016303	0.029095	-0.011441	0.126272	-0.020384	0.006532	0.023977	0.001379	-0.01007	0.179133	-0.014126	0.059356	-0.004275	0.568504
	parsorbitalis	-0.023554	0.000887	-0.022016	0.001919	-0.028459	6.2e-05	0.009251	0.193243	0.000106	0.98805	-0.002836	0.689797	-0.007843	0.269986
	parstriangularis	-0.016209	0.026958	-0.015175	0.038723	-0.015298	0.037434	0.014983	0.041554	0.006302	0.391377	-0.011588	0.114815	-0.008485	0.248483
	pericalcarine	-0.019866	0.007919	-0.019616	0.008868	-0.007497	0.317971	0.009342	0.213356	-0.006406	0.393503	-0.00081	0.91409	-0.008403	0.263049
	postcentral	-0.013343	0.054842	-0.005148	0.45962	-0.021242	0.002316	-0.006247	0.370335	-0.000518	0.940756	0.000524	0.940085	-0.008567	0.219319
	posteriorcingulate	-0.007694	0.290951	-0.006568	0.368026	-0.021261	0.003621	0.018406	0.011792	0.007146	0.328127	-0.007926	0.277888	-0.012103	0.097768
	precentral	-0.020295	0.002796	-0.001268	0.852039	-0.032782	1e-06	0.002947	0.665229	-0.004729	0.487438	-0.013073	0.054847	-0.018312	0.007179
	precuneus	-0.014002	0.043701	-0.00519	0.455503	-0.028272	4.9e-05	0.009461	0.174472	0.004103	0.555791	-0.000488	0.94418	-0.015285	0.028234
	rostralanteriorcingulate	-0.01003	0.164984	-0.002448	0.735136	-0.027595	0.000141	0.013797	0.056982	0.004342	0.549125	-0.002754	0.703835	-0.012722	0.079255
	rostralmiddlefrontal	-0.014523	0.034107	-0.008713	0.204339	-0.032646	2e-06	0.020587	0.002755	-0.002663	0.698463	-0.001625	0.813057	-0.012946	0.059702
	superiorfrontal	-0.009347	0.162043	0.00121	0.856535	-0.031992	2e-06	0.008515	0.20414	-0.004924	0.462729	0.00347	0.604751	-0.012251	0.067728
	superiorparietal	-0.024977	0.00051	-0.012926	0.072623	-0.02659	0.000227	0.000425	0.953015	0.001108	0.877931	-0.008444	0.241448	-0.018687	0.009576
	superiortemporal	-0.012167	0.073521	-0.00427	0.530664	-0.034028	6.0746e-07	0.007108	0.297547	-0.004518	0.507852	0.008338	0.221509	-0.009094	0.182559
	supramarginal	-0.012185	0.076206	-0.01118	0.104339	-0.024885	0.000307	0.007329	0.287814	0.005841	0.396833	0.006382	0.354364	-0.005913	0.391181
	frontalpole	0.000547	0.942623	0.01349	0.076192	-0.022026	0.003839	0.010363	0.173814	-0.005247	0.491103	-0.002378	0.754891	-0.01017	0.181968
	temporalpole	-0.010426	0.156794	-0.002947	0.689518	-0.014605	0.048021	0.000811	0.912577	0.002329	0.752533	-0.000366	0.96043	-0.009794	0.184935
	transversetemporal	0.00046	0.950615	0.007229	0.330693	-0.027627	0.000206	0.019662	0.008249	-0.000225	0.975897	0.003142	0.672843	-0.005237	0.481751
	insula	0.000619	0.927964	0.010377	0.130153	-0.034976	3.4958e-07	0.009598	0.16216	0.007124	0.299443	-0.00042	0.951217	-0.002209	0.74778
RIGHT	bankssts	-0.010169	0.168123	-0.000709	0.923589	-0.029328	7.4e-05	0.012935	0.080607	-0.004683	0.527008	-0.000877	0.905662	-0.014454	0.050917
	caudalanteriorcingulate	-0.01731	0.021998	-0.013509	0.07437	-0.01966	0.009507	0.022151	0.003484	0.000644	0.932321	-0.006545	0.387794	-0.021944	0.003798
	caudalmiddlefrontal	-0.011012	0.134748	-0.001682	0.81956	-0.032517	1.1e-05	0.010946	0.138382	-0.00388	0.599388	0.001729	0.814798	-0.015317	0.038137
	cuneus	-0.007851	0.276097	-0.00933	0.196366	-0.021591	0.002835	0.014742	0.04154	0.002209	0.760069	0.003404	0.637754	0.002322	0.748168
	entorhinal	-0.001828	0.80637	0.008925	0.232243	-0.017608	0.018579	0.00624	0.40424	0.001221	0.870337	-0.008486	0.256414	-0.004395	0.556941
	fusiform	-0.018311	0.00749	-0.000393	0.954289	-0.031001	6e-06	-0.00401	0.559521	-0.009114	0.184729	-0.003187	0.642664	-0.015862	0.020982
	inferiorparietal	-0.015937	0.020723	-0.008063	0.242727	-0.027703	6.1e-05	-0.00416	0.547414	0.003921	0.5706	-0.001505	0.827576	-0.005521	0.424551
	inferiortemporal	-0.007367	0.294933	0.003746	0.59497	-0.027162	0.000118	0.005519	0.43415	0.000547	0.938202	-0.002339	0.740167	-0.009554	0.175772
	isthmuscingulate	-0.000915	0.896906	0.001059	0.881041	-0.019064	0.007148	0.001337	0.850389	0.002307	0.744827	0.010591	0.134905	-0.006108	0.388894
	lateraloccipital	-0.018	0.009452	-0.010758	0.121465	-0.021298	0.002207	0.006772	0.330431	-0.003027	0.663566	-0.002477	0.721779	-0.009314	0.180771
	lateralorbitofrontal	-0.018943	0.006869	-0.008303	0.236862	-0.035108	5.9101e-07	0.004679	0.505823	-0.003211	0.647925	-0.00476	0.498302	0.000592	0.932874
	lingual	-0.012523	0.084094	0.000911	0.900169	-0.021688	0.002867	0.006101	0.401675	0.001819	0.802496	-0.009283	0.201707	-0.01099	0.130886
	medialorbitofrontal	-0.012859	0.066175	-0.007844	0.263267	-0.023492	0.000822	0.012994	0.064318	0.00056	0.936396	-0.009056	0.19705	-0.000592	0.932806
	middletemporal	-0.009834	0.159411	-0.001217	0.861989	-0.03337	2e-06	0.007729	0.270286	0.001721	0.806061	0.002482	0.723224	-0.011125	0.112577
	parahippocampal	-0.011529	0.105265	-0.002859	0.688442	-0.014948	0.036402	-0.0019	0.790227	0.000403	0.954986	-0.002722	0.703045	-0.009075	0.204022
	paracentral	-0.011627	0.110089	-0.000982	0.892805	-0.030181	3.5e-05	0.019773	0.006757	-0.000565	0.938315	-0.009859	0.17662	-0.008806	0.227725
	parsopercularis	0.001831	0.806933	0.006149	0.412437	-0.016241	0.030697	0.021061	0.005075	-0.010346	0.168678	-0.003315	0.659019	-0.006086	0.41814
	parsorbitalis	-0.024212	0.000601	-0.01774	0.012071	-0.021381	0.002526	0.004897	0.489158	-0.003166	0.654732	-0.007311	0.301569	-0.004941	0.485311
	parstriangularis	-0.011781	0.10871	-0.005154	0.483657	-0.02401	0.00112	0.00669	0.364013	-0.009132	0.215286	-0.001013	0.890653	-0.005173	0.48276
	pericalcarine	-0.003479	0.639208	-0.004428	0.551442	-0.010716	0.150142	0.009959	0.181074	-0.001799	0.809055	0.006143	0.409198	0.002417	0.745568
	postcentral	-0.016906	0.01586	-0.008853	0.207382	-0.023861	0.000691	-0.003571	0.611591	-0.002494	0.722829	-0.000749	0.915137	-0.007622	0.278472
	posteriorcingulate	-0.01752	0.015333	-0.011167	0.122864	-0.031	1.9e-05	0.029614	4.4e-05	-0.005635	0.436799	-0.005334	0.461435	-0.02186	0.002556
	precentral	-0.014317	0.034122	-0.00969	0.152309	-0.020669	0.002307	0.012657	0.062034	0.004019	0.553431	-0.011838	0.080744	-0.006065	0.371246
	precuneus	-0.00552	0.423001	-0.000883	0.898209	-0.023935	0.000535	0.014383	0.037514	0.001811	0.793382	0.001243	0.85721	-0.012471	0.071248
	rostralanteriorcingulate	-0.019326	0.008519	-0.007332	0.319193	-0.016545	0.024787	0.001631	0.824847	0.000126	0.986312	-0.013292	0.071196	-0.012225	0.097191
	rostralmiddlefrontal	-0.012072	0.079207	-0.009729	0.157712	-0.034561	5.4224e-07	0.021377	0.001943	-0.000691	0.920222	0.002455	0.721779	-0.006969	0.31236
	superiorfrontal	-0.007513	0.266057	0.002423	0.720133	-0.033638	6.8874e-07	0.016381	0.015642	-0.005266	0.437105	6.1e-05	0.992863	-0.009887	0.144611
	superiorparietal	-0.014498	0.041045	-0.0072	0.311191	-0.020208	0.004544	0.002183	0.759268	0.001593	0.823046	-0.002777	0.696463	-0.01564	0.028112
	superiortemporal	-0.008743	0.214613	-0.004689	0.50629	-0.032161	5e-06	0.01999	0.004685	-0.003116	0.659289	0.005098	0.470644	-0.012597	0.074731
	supramarginal	-0.008599	0.225021	-0.004511	0.525223	-0.029213	4e-05	0.015541	0.028889	-0.002527	0.722412	-0.003388	0.633642	0.000988	0.889562
	frontalpole	-0.014301	0.055402	-0.001358	0.855895	-0.025451	0.000676	0.013155	0.078987	0.008492	0.256819	-0.009605	0.19946	-0.01328	0.076195
	temporalpole	-0.019315	0.010563	-0.013534	0.073751	-0.024907	0.001015	-0.000823	0.913552	-0.000749	0.92125	-0.001558	0.83709	0.000762	0.919886
	transversetemporal	0.001954	0.791704	0.002253	0.761054	-0.023855	0.001312	0.012466	0.093115	0.005523	0.456909	0.00566	0.445634	0.001142	0.877739
	insula	-0.000486	0.943906	0.016419	0.017613	-0.028156	4.8e-05	-0.003475	0.615946	0.001731	0.802712	0.001307	0.850285	-0.009894	0.153313
	Regression analyses after excluding intracranial volume as covariate of no interest, but mantaining Sex, Age and Scan
	To facilitate the comparison with the results including ICV as covariate, the colour scheme has been mantained according to those previous analyses, this is
	p<0.05 in previous analyses including ICV highlighted in red
	Beta values still significant after FDR (0.1) correction in previous analyses including ICV, highlighted in italic-bold

## Sheet: 6b. Cortical thickness
CORTICAL THICKNESS (mm)
		SZ_CNV		15q11.2del		1q21.1del		1q21.1dup		NRXN1		16p13.11dup		16p12.1del
		Beta	p	Beta	p	Beta	p	Beta	p	Beta	p	Beta	p	Beta	p
LEFT	bankssts	0.008456	0.259687	0.00567	0.45066	0.022644	0.002627	0.001498	0.842324	-0.004191	0.577717	-0.003312	0.659794	0.009587	0.202871
	caudalanteriorcingulate	0.005401	0.483937	-0.001915	0.804325	-0.0081	0.295456	0.004475	0.563241	0.001458	0.850588	0.013152	0.089225	0.00047	0.951588
	caudalmiddlefrontal	0.014608	0.049228	0.018216	0.014367	0.006936	0.352013	0.007637	0.305509	-0.003049	0.682453	-0.002893	0.697829	0.003114	0.676177
	cuneus	-0.014332	0.061561	-0.003107	0.68581	-0.010678	0.164992	0.003247	0.672961	-0.002686	0.72691	-0.011984	0.119065	-0.009652	0.209557
	entorhinal	0.005946	0.440618	-0.00086	0.911353	0.007247	0.348824	-0.012177	0.115464	0.001232	0.873517	0.014573	0.059464	0.003414	0.658981
	fusiform	0.000116	0.98752	0.002346	0.751736	0.001455	0.844647	0.004763	0.521268	-0.001	0.892919	-0.010032	0.176498	0.006543	0.378252
	inferiorparietal	0.011825	0.100222	0.017574	0.014744	0.004291	0.55224	0.006505	0.367552	-0.00339	0.638641	-0.00324	0.653395	0.003412	0.636479
	inferiortemporal	0.011388	0.134064	0.003377	0.657369	0.008954	0.240269	0.003191	0.675545	0.004714	0.536484	0.002454	0.74751	0.015092	0.047785
	isthmuscingulate	0.013905	0.063688	0.015557	0.038364	0.021942	0.003532	0.008254	0.272622	-0.008262	0.27212	-0.008907	0.236235	0.015422	0.040358
	lateraloccipital	0.003217	0.657102	0.012584	0.083005	-0.007044	0.332659	0.012098	0.096155	0.004861	0.503777	-0.01283	0.077526	0.001027	0.88772
	lateralorbitofrontal	-0.001169	0.878472	-0.001496	0.845088	0.012195	0.111774	-0.011317	0.14004	-0.010712	0.162489	0.001758	0.818653	0.008821	0.250128
	lingual	-0.008413	0.251746	0.00255	0.728691	-0.011128	0.130755	0.00589	0.423868	0.003956	0.59111	-0.0131	0.075135	-0.003091	0.674739
	medialorbitofrontal	-0.003388	0.658637	-0.005762	0.453261	0.002301	0.764895	0.000696	0.927918	-0.005856	0.446676	0.00029	0.969892	0.005852	0.446954
	middletemporal	0.016392	0.02538	0.015681	0.032756	0.023697	0.001272	0.004279	0.560774	-0.004042	0.582699	-0.0048	0.51393	0.007882	0.283951
	parahippocampal	-0.000645	0.932472	-0.010217	0.180484	-0.003181	0.677172	0.005829	0.445509	0.002454	0.748099	0.011219	0.141799	0.004567	0.550002
	paracentral	0.003098	0.680697	0.01231	0.102574	-0.005725	0.448405	-0.007486	0.321633	0.003147	0.676886	-0.001727	0.819079	0.006161	0.414664
	parsopercularis	0.010824	0.145578	0.010887	0.143909	0.003469	0.642047	0.001586	0.831715	-0.000432	0.953799	0.002255	0.762429	0.007662	0.304661
	parsorbitalis	0.005544	0.464832	0.003913	0.606595	0.017969	0.018199	0.001768	0.816271	0.001709	0.8223	-0.000189	0.98016	-0.002164	0.776159
	parstriangularis	0.012219	0.098996	0.009696	0.191252	0.01696	0.022462	0.000765	0.917975	-0.009566	0.197998	0.002353	0.751416	0.009245	0.213507
	pericalcarine	-0.007756	0.308338	-0.006822	0.371097	-0.019616	0.010223	0.012152	0.111637	-0.00029	0.969761	-0.003944	0.605468	0.006541	0.391893
	postcentral	0.019787	0.007318	0.032321	1.2e-05	0.018684	0.011568	0.000428	0.953905	-0.00314	0.671324	-0.01356	0.066774	0.009731	0.188522
	posteriorcingulate	0.013175	0.083566	0.020963	0.005997	0.003471	0.649609	0.003648	0.633044	-0.003095	0.685441	-0.004733	0.535418	0.005279	0.489625
	precentral	0.002051	0.780446	0.008504	0.248509	0.009667	0.190311	-0.004793	0.51617	-0.003752	0.611309	-0.009364	0.204468	0.000972	0.895222
	precuneus	0.017712	0.015651	0.024217	0.00097	0.006428	0.382006	0.000377	0.959074	-0.00527	0.473596	-0.006803	0.354652	0.009494	0.196669
	rostralanteriorcingulate	-0.007203	0.352499	-0.001833	0.813328	0.001788	0.818101	0.009152	0.238981	-0.007036	0.365335	-0.017339	0.025621	-0.003583	0.644876
	rostralmiddlefrontal	0.009525	0.194031	0.01403	0.056196	0.010986	0.135513	0.002186	0.766448	-0.008122	0.269829	-0.002102	0.775065	0.002314	0.753196
	superiorfrontal	0.013078	0.068039	0.015905	0.026699	0.01214	0.091265	-0.006316	0.379729	0.00352	0.624399	-0.000323	0.964174	-0.001042	0.8848
	superiorparietal	0.011682	0.117239	0.019347	0.009611	-0.00311	0.677727	0.007454	0.319221	0.010803	0.148865	-0.008464	0.257871	0.003046	0.683959
	superiortemporal	-0.000426	0.952254	0.000779	0.912907	0.004941	0.488386	-0.006002	0.400109	0.004664	0.513195	0.001803	0.800308	-0.001183	0.868271
	supramarginal	0.0176	0.014416	0.020308	0.004818	0.012106	0.093478	0.006245	0.386885	-0.001695	0.814298	-0.002977	0.679908	0.00838	0.245646
	frontalpole	0.012386	0.108272	0.008533	0.269416	0.007245	0.349106	0.002378	0.758585	-0.005862	0.448795	0.003659	0.636209	0.019396	0.012195
	temporalpole	0.003706	0.631097	-0.003372	0.662695	0.00596	0.441417	-0.01376	0.075534	0.004564	0.555519	0.009272	0.230859	0.005765	0.456554
	transversetemporal	-0.014253	0.062735	-0.004764	0.534696	-0.004104	0.593336	-0.009652	0.209114	0.017153	0.025612	-0.015265	0.046885	-0.008995	0.241848
	insula	0.011769	0.123789	0.018782	0.014195	4.3e-05	0.995487	-0.008145	0.288362	-0.000256	0.973376	0.006545	0.393388	-0.001427	0.8524
RIGHT	bankssts	0.000964	0.896948	0.01312	0.078405	0.022393	0.002699	-0.002122	0.776247	-0.002299	0.758154	-0.01611	0.030854	-0.00805	0.28096
	caudalanteriorcingulate	0.010317	0.179888	0.007559	0.326643	0.011557	0.134378	-0.005833	0.449928	0.00135	0.861163	0.004742	0.538877	0.01222	0.113485
	caudalmiddlefrontal	0.014384	0.056775	0.01448	0.055538	0.002107	0.780816	0.001568	0.835953	0.00285	0.706662	0.005224	0.490212	0.005979	0.429876
	cuneus	-0.007134	0.350678	0.000504	0.947479	-0.00628	0.412855	0.003699	0.629594	-0.002989	0.696771	-0.012071	0.115317	0.002521	0.742365
	entorhinal	0.002684	0.726906	0.006071	0.430367	0.004392	0.568816	-0.005718	0.458264	-0.005937	0.441261	-0.000279	0.971164	-0.000257	0.973398
	fusiform	0.003234	0.661228	0.007221	0.328655	0.006369	0.389624	-0.00827	0.264061	-5.1e-05	0.99446	-0.011539	0.118926	0.014929	0.043763
	inferiorparietal	0.007854	0.257	0.017926	0.009797	0.01027	0.139527	-0.000231	0.97349	-0.005135	0.460117	-0.008822	0.204201	0.004123	0.553153
	inferiortemporal	0.005312	0.479185	0.002467	0.742861	0.013165	0.0804	-0.005197	0.490165	-0.011194	0.137155	0.002629	0.726954	0.010428	0.166155
	isthmuscingulate	0.00907	0.222071	0.010112	0.174135	0.021861	0.003345	-0.007434	0.318503	-0.006579	0.377331	-0.000739	0.920958	0.007254	0.330408
	lateraloccipital	-0.002974	0.680336	-0.000608	0.932978	-0.006386	0.377949	0.012212	0.0918	0.003601	0.619088	-0.012336	0.088424	0.009995	0.167608
	lateralorbitofrontal	0.00739	0.337121	-0.002896	0.707255	0.016078	0.037397	-0.004657	0.546594	0.005072	0.511476	0.002911	0.706167	0.017682	0.022081
	lingual	-0.000627	0.932535	0.010115	0.172765	-0.003191	0.667625	-0.002498	0.736804	-0.005544	0.455674	-0.014909	0.044705	0.011321	0.127646
	medialorbitofrontal	0.023658	0.002302	0.016234	0.036823	0.016417	0.035024	0.000323	0.966881	-0.005597	0.472402	0.011702	0.132769	0.016462	0.034543
	middletemporal	0.008147	0.269929	0.011901	0.107621	0.011478	0.121355	0.007256	0.327432	-0.001982	0.789096	-0.003612	0.625755	-0.006443	0.384538
	parahippocampal	0.000411	0.956622	-0.005894	0.435595	0.003819	0.613959	0.002545	0.736804	0.00379	0.616727	0.00142	0.851142	0.004459	0.555955
	paracentral	0.000433	0.954052	0.00578	0.442344	-0.010071	0.181306	-0.006076	0.420044	0.00607	0.420478	-0.002859	0.704171	0.011148	0.139002
	parsopercularis	0.013817	0.06549	0.018321	0.014745	0.0037	0.622936	0.003458	0.645959	0.001235	0.86967	0.002297	0.760153	0.004585	0.542412
	parsorbitalis	0.005759	0.445804	0.005715	0.45014	0.011756	0.120916	-0.009302	0.21975	0.00889	0.240926	-0.006027	0.426367	0.006154	0.416909
	parstriangularis	0.002463	0.741535	0.008244	0.270471	0.016717	0.025635	0.002402	0.748558	-0.00081	0.913905	-0.015501	0.038457	-0.002881	0.700609
	pericalcarine	0.00513	0.504161	0.008402	0.274824	-0.012651	0.100603	0.01113	0.148607	-0.000632	0.93464	-0.000544	0.943717	0.005113	0.507017
	postcentral	0.012041	0.104941	0.025301	0.000671	0.011353	0.127474	0.00469	0.528952	-0.001715	0.817923	-0.011361	0.12706	-0.005889	0.429314
	posteriorcingulate	0.006106	0.418162	0.0073	0.334088	0.005973	0.430059	-0.006733	0.373766	0.003249	0.667786	-0.001325	0.861011	0.012346	0.10291
	precentral	0.002924	0.691237	0.014906	0.04322	0.003972	0.590727	-0.00247	0.73809	-0.006567	0.373974	-0.007292	0.323355	-0.004065	0.582146
	precuneus	0.004001	0.58037	0.015222	0.035683	-0.007689	0.289336	-0.003474	0.632159	-0.003351	0.644289	-0.00212	0.770078	-0.003031	0.676187
	rostralanteriorcingulate	0.00262	0.736175	0.01317	0.090884	0.006258	0.422475	-0.00282	0.717758	-0.00757	0.331877	-0.010304	0.186385	0.00372	0.633538
	rostralmiddlefrontal	0.015335	0.043516	0.016096	0.03443	0.024764	0.001154	-0.003573	0.639175	-0.006464	0.396372	0.000866	0.909525	0.008368	0.272248
	superiorfrontal	0.016818	0.021177	0.017551	0.016334	0.011332	0.121599	-0.004411	0.546886	4e-05	0.995659	0.004709	0.519926	0.005996	0.412888
	superiorparietal	0.002353	0.748933	0.011006	0.135069	-0.00404	0.583888	0.007419	0.31444	0.009364	0.204258	-0.012478	0.090517	-0.003227	0.661757
	superiortemporal	0.000129	0.985763	0.006069	0.402399	0.014568	0.044695	-0.00592	0.414713	-0.000456	0.949957	-0.006055	0.40396	-0.003277	0.651639
	supramarginal	0.000213	0.976385	0.011444	0.112763	-0.002844	0.693933	-0.009134	0.206292	-0.003341	0.64388	-0.003132	0.664707	0.006648	0.357708
	frontalpole	0.018026	0.019291	0.01303	0.091344	0.011777	0.127618	0.004791	0.535399	0.006277	0.416838	0.0008	0.917549	0.011526	0.136
	temporalpole	0.005841	0.45036	0.004377	0.572287	0.004057	0.601264	-0.008685	0.263303	0.005899	0.447389	0.005272	0.496913	0.002998	0.699447
	transversetemporal	-0.000366	0.962006	0.013121	0.088573	-0.005374	0.486166	-0.007792	0.312651	0.003948	0.60899	-0.006616	0.391081	-0.007666	0.320568
	insula	0.010728	0.160785	0.001149	0.880804	0.006988	0.362546	0.007095	0.355269	-0.000484	0.949726	0.008272	0.281003	0.007047	0.358608
	Regression analyses after excluding intracranial volume as covariate of no interest, but mantaining Sex, Age and Scan
	To facilitate the comparison with the results including ICV as covariate, the colour scheme has been mantained according to those previous analyses, this is
	p<0.05 in previous analyses including ICV highlighted in red
	Beta values still significant after FDR (0.1) correction in previous analyses including ICV, highlighted in italic-bold
