# Supplementary material for: Effects of genomic copy number variants penetrant for schizophrenia on cortical thickness and surface area in healthy individuals: analysis of the UK Biobank
Source: Br J Psychiatry. 2021 Feb;218(2):104–11. doi: 10.1192/bjp.2020.139 (PMC7844611; doi:10.1192/bjp.2020.139)
Supplement: Supplementary file 1 [file S0007125020001397sup001.zip › S0007125020001397sup006.xlsx]

## Sheet: 3a. Surface area
SURFACE AREA
		SZ_CNV		15q11.2del		1q21.1del		1q21.1dup		NRXN1		16p13.11dup		16p12.1del
		dZ	p	dZ	p	dZ	p	dZ	p	dZ	p	dZ	p	dZ	p
LEFT	bankssts	0.04502	0.22984	0.05748	0.27876	0.212	0.16678	-0.12616	0.34978	0.162	0.43972	0.10085	0.22264	-0.19358	0.25004
	caudalanteriorcingulate	0.0405	0.2692	0.038	0.46502	0.1723	0.25334	-0.2331	0.07616	0.3286	0.11244	0.0249	0.74928	-0.0119	0.95008
	caudalmiddlefrontal	0.0351	0.34258	0.0457	0.37952	0.0944	0.5342	-0.10109	0.45268	0.0338	0.86832	0.0746	0.35846	0.1149	0.48152
	cuneus	0.0267	0.45466	0.0055	0.91386	0.07	0.6405	-0.06221	0.63636	0.2685	0.18518	0.0806	0.3177	-0.0185	0.90854
	entorhinal	-0.00112	0.98426	0.02241	0.66334	-0.3999	0.00822	0.10499	0.42814	0.1974	0.33772	0.03448	0.66566	0.0034	0.9761
	fusiform	0.0412	0.26518	0.0567	0.27158	0.3331	0.02984	-0.0774	0.55638	0.271	0.17254	0.0341	0.6551	-0.0287	0.86406
	inferiorparietal	0.0263	0.4615	0.0425	0.40718	0.0971	0.51414	-0.0264	0.84942	0.2299	0.25774	0.0252	0.742	-0.157758	0.33448
	inferiortemporal	0.04	0.27132	0.0637	0.22518	0.1057	0.47532	-0.0046	0.9796	-0.19615	0.33488	-0.0017	0.99522	-0.0242	0.8861
	isthmuscingulate	-0.0033	0.94656	0.0384	0.46766	-0.3785	0.01446	-0.127732	0.34992	0.3576	0.08558	0.0244	0.75732	0.0553	0.73758
	lateraloccipital	0.0397	0.2768	0.0471	0.3575	0.101	0.49328	0.0788	0.5413	-0.1611	0.42838	0.0747	0.34602	0.0472	0.7664
	lateralorbitofrontal	0.0213	0.53102	0.0032	0.91782	0.142	0.32286	0.0811	0.51112	0.1373	0.47982	0.0738	0.33852	-0.0785	0.6221
	lingual	-0.0438	0.21218	-0.0345	0.49562	0.0178	0.9053	0.0758	0.55444	0.1354	0.50544	-0.0364	0.64826	-0.0322	0.84004
	medialorbitofrontal	-0.0059	0.89988	-0.05516	0.30166	0.3022	0.05058	-0.0365	0.78906	0.0223	0.9079	0.0763	0.34812	-0.0021	0.99938
	middletemporal	0.0763	0.04762	0.1224	0.03106	0.0976	0.50208	0.0174	0.88996	0.3224	0.09994	-0.0164	0.843	-0.25045	0.11716
	parahippocampal	-0.01403	0.7211	-0.00664	0.91664	0.39397	0.01448	-0.10407	0.43958	0.20062	0.33718	0.01017	0.8887	-0.27046	0.10594
	paracentral	-0.03705	0.3212	-0.1157	0.02704	0.1979	0.1974	-0.051	0.70728	0.4679	0.02604	-0.06374	0.44666	0.1542	0.34982
	parsopercularis	-0.03998	0.27112	-0.07046	0.17994	0.3359	0.02914	-0.05808	0.66042	0.1292	0.52944	-0.07816	0.3423	0.0163	0.91588
	parsorbitalis	0.0441	0.23214	0.0156	0.74908	0.0173	0.90824	0.1646	0.20658	0.3401	0.09474	0.0095	0.90028	0.2039	0.20928
	parstriangularis	0.0194	0.58932	0.0459	0.3756	0.2608	0.08448	0.1321	0.31706	-0.11752	0.56886	-0.07751	0.34116	0.0329	0.84368
	pericalcarine	-0.0019	0.95866	0.0428	0.40452	0.0755	0.61906	0.0438	0.74138	0.1544	0.45666	-0.04679	0.56088	-0.06884	0.67514
	postcentral	-0.0222	0.54754	0.0096	0.8291	-0.0743	0.61728	-0.14513	0.25732	0.2244	0.25594	0.0758	0.33646	-0.23253	0.14682
	posteriorcingulate	0.0281	0.43508	0.0433	0.40632	0.2604	0.08792	-0.2608	0.04818	0.2196	0.28542	-0.0109	0.90972	0.0262	0.8695
	precentral	0.0013	0.95218	-0.0176	0.74678	0.2407	0.10452	-0.0189	0.89034	0.2089	0.29588	-0.012	0.89146	0.0797	0.61462
	precuneus	-0.0155	0.67008	-0.0413	0.42182	0.22	0.1295	-0.13272	0.2977	0.0603	0.76034	0.0294	0.69506	0.093	0.55162
	rostralanteriorcingulate	-0.0158	0.67662	0.0034	0.93318	0.0756	0.60438	-0.23421	0.07048	0.0784	0.70264	0.0534	0.49618	-0.20777	0.20236
	rostralmiddlefrontal	0.0538	0.14482	0.0488	0.32356	0.0742	0.5988	0.1055	0.3951	0.1845	0.34096	0.0539	0.47576	-0.0752	0.63314
	superiorfrontal	0.0013	0.94158	0.0416	0.39786	-0.0225	0.88366	-0.113	0.37228	0.1657	0.39098	-0.0191	0.81934	0.0154	0.91558
	superiorparietal	-0.0657	0.06388	-0.09429	0.06356	0.0343	0.81256	-0.0213	0.87808	-0.4032	0.0438	-0.0168	0.84226	0.1198	0.45508
	superiortemporal	0.0187	0.5872	-0.0467	0.37196	0.2361	0.10762	0.1282	0.31704	0.194	0.33076	0.0642	0.41418	0.0449	0.77566
	supramarginal	-0.0052	0.9055	-0.0118	0.83328	-0.007	0.96584	0.1237	0.34118	0.1843	0.36442	0.0374	0.63358	-0.09102	0.58012
	frontalpole	-0.00938	0.79846	-0.01047	0.84008	-0.23714	0.13178	0.132	0.33008	-0.2464	0.243	-0.02648	0.74966	0.12323	0.46456
	temporalpole	-0.02589	0.49036	-0.03487	0.51786	-0.49602	0.00108	0.15712	0.2382	0.09137	0.66002	-0.01124	0.90338	0.20223	0.22294
	transversetemporal	0.0065	0.84856	-0.06472	0.21512	0.1118	0.46094	0.0759	0.55988	-0.0148	0.94182	0.0634	0.4327	0.0201	0.89972
	insula	0.001	0.94682	-0.0264	0.64368	0.1474	0.3274	0.0224	0.85436	-0.11949	0.56442	0.0434	0.58156	0.1771	0.27836
RIGHT	bankssts	0.0229	0.53338	-0.0044	0.93754	0.3527	0.0226	-0.108143	0.42296	0.3349	0.1077	0.0505	0.54094	-0.1891	0.26142
	caudalanteriorcingulate	0.02574	0.47406	0.04672	0.36712	0.11215	0.46436	-0.04645	0.72916	0.3889	0.05932	-0.06081	0.45742	-0.24001	0.14924
	caudalmiddlefrontal	0.0235	0.51142	-0.02	0.71922	0.103	0.49302	-0.08205	0.54402	0.2128	0.30064	0.1446	0.08574	-0.10939	0.5095
	cuneus	-0.0119	0.74332	-0.0294	0.57018	0.118	0.42274	-0.22134	0.0879	0.0593	0.7728	0.0767	0.334	-0.11829	0.46126
	entorhinal	0.05424	0.15558	-0.02118	0.7024	0.22891	0.13994	0.27868	0.04466	0.02339	0.90792	0.13999	0.10282	0.02022	0.90008
	fusiform	0.0151	0.6567	0.0367	0.46002	0.3137	0.03592	-0.27932	0.02988	0.3426	0.08326	0.0353	0.64384	-0.22971	0.15562
	inferiorparietal	0.0491	0.18302	0.0373	0.4641	0.2952	0.05082	0.1776	0.17566	0.0714	0.72544	0.041	0.60002	0.006	0.96328
	inferiortemporal	0.0191	0.58594	0.0312	0.5393	-0.13181	0.38386	0.0643	0.61932	-0.0263	0.8943	0.061	0.44226	-0.017	0.91626
	isthmuscingulate	-0.0037	0.94494	0.0062	0.8846	-0.2418	0.11672	0.0033	0.9714	0.2876	0.16586	0.0517	0.52186	0.0706	0.66594
	lateraloccipital	-0.0174	0.65026	0.0243	0.62392	0.0099	0.94414	-0.178	0.17436	-0.0083	0.96456	-0.0437	0.59612	-0.0608	0.71056
	lateralorbitofrontal	-0.0091	0.80602	-0.0284	0.5882	0.0713	0.62078	0.0077	0.94546	0.234	0.23426	0.0059	0.93	-0.3161	0.0479
	lingual	0	0.99414	0.0044	0.92526	-0.0182	0.90148	0.0436	0.73078	0.3027	0.1266	-0.0349	0.66304	0.0008	0.99886
	medialorbitofrontal	0.0118	0.7272	0.0118	0.80396	0.0839	0.56924	0.0988	0.44298	0.2882	0.15054	0.0212	0.78482	-0.14939	0.35874
	middletemporal	0.0193	0.56388	0.0453	0.36014	0.0749	0.59614	-0.12085	0.3429	0.0528	0.78866	0.0377	0.6178	0.0359	0.81604
	parahippocampal	0.0187	0.6088	0.0306	0.55944	0.2848	0.06564	-0.0062	0.9706	-0.09381	0.65574	0.0457	0.57322	0.0356	0.82722
	paracentral	0.018	0.61188	0.0247	0.6256	0.2473	0.1069	0.113	0.3906	0.0469	0.81392	-0.0085	0.9335	-0.2852	0.0822
	parsopercularis	0.0268	0.46118	0.0217	0.67066	0.1979	0.19454	0.0473	0.71954	-0.0868	0.67384	-0.03859	0.64192	0.2005	0.22724
	parsorbitalis	0.0706	0.05	0.0708	0.16962	0.1096	0.46188	0.2189	0.09526	-0.27	0.18728	0.0959	0.23478	0.0899	0.5795
	parstriangularis	0.0664	0.06946	0.0581	0.26674	0.2955	0.05238	0.1879	0.15964	0.16	0.44076	0.0012	0.9839	-0.16874	0.3063
	pericalcarine	0.0092	0.7894	0.0225	0.65532	0.1932	0.19436	0.0311	0.80866	0.2975	0.14222	-0.0027	0.97782	-0.05189	0.74692
	postcentral	-0.0572	0.1093	-0.0307	0.56124	0.0733	0.61148	-0.36	0.0047	0.0556	0.783	0.0109	0.87766	-0.17212	0.28326
	posteriorcingulate	0.0322	0.36762	0.0628	0.22548	-0.0245	0.8709	-0.2956	0.0234	0.1354	0.50392	0.1308	0.10822	0.0151	0.92436
	precentral	0.0204	0.56344	0.0358	0.48172	0.0854	0.56082	0.0195	0.87332	0.1241	0.53594	-0.0414	0.6149	0.0514	0.74424
	precuneus	-0.0065	0.87186	-0.0742	0.1465	0.2587	0.07922	0.0753	0.5504	0.0328	0.87352	0.0255	0.73482	0.0161	0.91776
	rostralanteriorcingulate	-0.03664	0.32112	-0.03171	0.55416	0.2869	0.06102	-0.103201	0.44124	0.3146	0.1294	-0.03657	0.66198	-0.3083	0.0636
	rostralmiddlefrontal	0.0503	0.1636	0.0602	0.23576	0.0138	0.91758	-0.016	0.90514	0.2506	0.1992	0.059	0.44454	-0.17059	0.27864
	superiorfrontal	0.0009	0.94422	0.0022	0.93064	0.0166	0.89836	-0.0564	0.66388	0.0738	0.69936	0.0014	0.96376	0.0824	0.58874
	superiorparietal	-0.0022	0.96916	0.0188	0.70274	-0.0158	0.91548	-0.0346	0.79376	0.0724	0.72816	0.0672	0.399	-0.15502	0.34276
	superiortemporal	0.042	0.23752	0.0069	0.86142	0.0692	0.62156	0.0654	0.5942	0.2118	0.27296	0.0621	0.4106	0.1007	0.51638
	supramarginal	0.0605	0.10752	0.0576	0.2674	0.1149	0.44092	-0.0109	0.9404	0.3114	0.12452	0.0358	0.65166	0.0308	0.84912
	frontalpole	0.00117	0.97414	-0.01144	0.82462	-0.2909	0.06024	0.08936	0.5127	0.07969	0.70862	0.02819	0.73704	0.12388	0.46262
	temporalpole	0.02366	0.51952	0.02968	0.57334	0.04484	0.7726	0.05148	0.69742	0.08001	0.70286	-0.0103	0.91042	0.04075	0.80756
	transversetemporal	0.0519	0.16308	0.0365	0.48214	0.064	0.67002	0.134	0.3069	-0.0366	0.85816	0.0662	0.41232	0.1286	0.43252
	insula	-0.0228	0.5514	0.0038	0.92008	0.1733	0.24944	0.026	0.83524	-0.415	0.0425	-0.02	0.82264	0.1876	0.2517
	p<0.05 highlighted in red
	Significant after FDR (0.1) correction highlighted in italic-bold

## Sheet: 3b. Cortical thickness
CORTICAL THICKNESS
		SZ_CNV		15q11.2del		1q21.1del		1q21.1dup		NRXN1		16p13.11dup		16p12.1del
		dZ	p	dZ	p	dZ	p	dZ	p	dZ	p	dZ	p	dZ	p
LEFT	bankssts	0.0647	0.1314	-0.0138	0.81716	-0.3053	0.06236	0.2151	0.17012	0.0337	0.91044	0.2603	0.00622	0.17118	0.81128
	caudalanteriorcingulate	0.0312	0.47446	0.0894	0.15424	-0.118231	0.28002	0.4848	0.0018	0.1106	0.67514	0.0271	0.78572	0.2736	0.87262
	caudalmiddlefrontal	0.0745	0.05944	0.0147	0.80684	-0.0235	0.44032	0.1227	0.40946	-0.37121	0.11518	0.2653	0.00228	0.13619	0.83662
	cuneus	0.1026	0.01526	0.1431	0.01808	0.0454	0.41477	0.2592	0.09458	0.1277	0.61978	0.1331	0.16296	0.08891	0.0032
	entorhinal	0.07662	0.08178	0.11822	0.06204	-0.2081	0.15354	0.1133	0.496	0.0432	0.87458	0.1307	0.18854	-0.10611	0.96894
	fusiform	0.0667	0.0987	0.0145	0.81184	0.0407	0.4249	0.1989	0.18366	-0.35877	0.13952	0.2145	0.0176	0.1186	0.61384
	inferiorparietal	0.0828	0.03042	0.0638	0.25398	-0.1053	0.27786	0.294	0.0342	-0.2311	0.30734	0.1555	0.07476	0.0527	0.13366
	inferiortemporal	0.0871	0.03598	-0.0098	0.8649	0.1351	0.24627	0.3462	0.0208	0.0815	0.7559	0.2233	0.0155	0.0446	0.55208
	isthmuscingulate	0.0961	0.02244	0.0909	0.13952	0.13	0.25837	0.1123	0.48166	0.0181	0.95334	0.0549	0.57342	0.124432	0.37988
	lateraloccipital	0.0344	0.39204	-0.0006	0.98492	-0.20037	0.14269	0.209	0.15586	-0.0122	0.93398	0.1189	0.193	-0.0391	0.40812
	lateralorbitofrontal	0.0848	0.03716	0.0407	0.49236	-0.16192	0.19806	0.258	0.08486	-0.17388	0.46686	0.3096	0.0006	-0.0598	0.72198
	lingual	0.0863	0.03776	0.1306	0.02892	0.0159	0.47549	0.1976	0.199	-0.31511	0.19912	0.133	0.16048	-0.1196	0.0248
	medialorbitofrontal	0.176	<0.0001	0.1815	0.00262	0.1364	0.24695	0.3429	0.0252	-0.0277	0.89894	0.2985	0.00128	0.0306	0.68972
	middletemporal	0.0677	0.09694	-0.0637	0.2808	-0.0844	0.32365	0.3098	0.03538	0.0923	0.71606	0.2301	0.01146	0.0589	0.33328
	parahippocampal	0.03526	0.42504	0.01712	0.78688	-0.00238	0.49351	0.24236	0.13976	-0.100602	0.69794	0.20767	0.03732	0.09004	0.90526
	paracentral	0.0933	0.02018	0.1224	0.03308	0.1476	0.21626	-0.0251	0.85076	-0.26122	0.27114	0.1106	0.2228	0.01395	0.8282
	parsopercularis	0.0574	0.15456	0.0407	0.49416	-0.1746	0.17602	0.0575	0.72008	-0.5106	0.03556	0.2684	0.00282	0.0181	0.86122
	parsorbitalis	0.1033	0.01344	0.0512	0.40206	0.2296	0.11848	0.3787	0.0117	-0.0743	0.75204	0.1028	0.28518	-0.1205	0.53644
	parstriangularis	0.1265	0.00178	0.1403	0.01764	-0.0195	0.45283	0.3043	0.0416	-0.30847	0.21016	0.1791	0.05524	-0.1127	0.7167
	pericalcarine	0.0574	0.17246	0.1755	0.00344	0.198	0.15916	-0.166536	0.29452	0.0249	0.93616	0.0349	0.7216	-0.0457	0.03
	postcentral	0.0745	0.05902	0.0406	0.48118	-0.199	0.14143	0.1479	0.31154	-0.0689	0.74754	0.1783	0.04382	0.12293	0.91228
	posteriorcingulate	0.1448	0.00034	0.1938	0.00118	0.0437	0.41832	0.1851	0.23136	-0.28691	0.24854	-0.0056	0.94812	0.2889	0.99562
	precentral	0.1142	0.00242	0.1093	0.04834	-0.0046	0.47953	0.2126	0.1302	-0.38215	0.09466	0.2458	0.0035	0.0202	0.8896
	precuneus	0.1221	0.00166	0.1261	0.02522	-0.0975	0.29295	0.2716	0.05634	0.016	0.9653	0.1869	0.03392	0.11722	0.03734
	rostralanteriorcingulate	0.0524	0.22114	0.0158	0.802	-0.15319	0.2187	0.1274	0.42744	-0.26984	0.2819	0.1652	0.08654	0.21841	0.76582
	rostralmiddlefrontal	0.0875	0.02212	0.0453	0.41934	-0.0906	0.30159	0.1136	0.4349	-0.1725	0.4407	0.2985	0.00056	-0.0517	0.2111
	superiorfrontal	0.081	0.03248	0.1346	0.01292	-0.1153	0.25122	0.2192	0.11302	-0.2684	0.22946	0.0502	0.56824	0.1143	0.56798
	superiorparietal	0.1071	0.00648	0.1436	0.01092	-0.0567	0.37088	0.1954	0.18126	-0.0897	0.67932	0.1289	0.1516	-0.0444	0.05214
	superiortemporal	0.1066	0.00696	0.0948	0.09764	-0.0484	0.38855	0.143	0.33758	-0.1647	0.47544	0.2979	0.00054	-0.1095	0.93154
	supramarginal	0.1294	0.00054	0.1547	0.00416	-0.1565	0.18803	0.0708	0.62734	-0.0638	0.75522	0.23	0.00706	-0.1289	0.99138
	frontalpole	0.086	0.04584	0.0387	0.53924	0.1319	0.26101	0.334	0.03176	-0.48	0.06046	0.1878	0.0528	-0.14138	0.24502
	temporalpole	-0.06422	0.14202	0.0106	0.87012	-0.23729	0.12185	-0.4212	0.00932	0.2073	0.42016	-0.0019	0.97808	-0.18301	0.6718
	transversetemporal	0.0824	0.04878	0.058	0.34038	0.1053	0.29775	0.2965	0.05358	-0.10997	0.65304	0.1819	0.05482	-0.0694	0.77964
	insula	0.1328	0.00136	0.1278	0.0342	-0.0642	0.36583	0.282	0.06504	-0.1253	0.6041	0.2809	0.00226	-0.0214	0.5741
RIGHT	bankssts	0.0536	0.20306	0.0344	0.57844	0.095	0.31845	0.40132	0.80264	-0.0686	0.76656	0.0425	0.6657	-0.0463	0.79734
	caudalanteriorcingulate	0.11445	0.00858	0.06715	0.28724	0.08584	0.34037	0.03082	0.06164	-0.293	0.25242	0.1211	0.21986	0.1856	0.3647
	caudalmiddlefrontal	0.0685	0.08484	0.0141	0.81254	-0.1576	0.1964	0.00496	0.00992	-0.36592	0.12454	0.1904	0.03156	-0.1667	0.36706
	cuneus	0.0833	0.04726	0.1262	0.03624	0.1246	0.26637	0.04374	0.08748	0.0042	0.9984	0.0857	0.37282	-0.5043	0.0122
	entorhinal	0.10449	0.01604	0.06009	0.3442	0.1399	0.24996	0.0083	0.0166	-0.0039	0.97938	0.1231	0.21604	0.0555	0.79286
	fusiform	0.0921	0.02002	0.0703	0.2202	0.0422	0.41876	0.01411	0.02822	-0.4225	0.07714	0.1534	0.08746	-0.0488	0.779
	inferiorparietal	0.0915	0.0143	0.0532	0.33006	-0.0722	0.33432	0.01653	0.03306	-0.2061	0.35164	0.1736	0.04042	-0.0891	0.60224
	inferiortemporal	0.0468	0.25638	-0.0418	0.47854	0.0153	0.47844	0.00432	0.00864	-0.2715	0.26708	0.2274	0.0133	0.1216	0.54076
	isthmuscingulate	0.0454	0.29776	0.0159	0.80294	-0.06762	0.36492	0.4955	0.991	-0.0478	0.8409	0.0346	0.73022	0.1066	0.60694
	lateraloccipital	0.0289	0.4662	0.0759	0.18236	-0.0432	0.39977	0.11385	0.2277	-0.27861	0.23448	0.0122	0.90394	-0.36572	0.05212
	lateralorbitofrontal	0.0319	0.43642	-0.0075	0.89258	-0.1089	0.28156	0.09539	0.19078	-0.17075	0.4732	0.2191	0.01658	0.0317	0.88484
	lingual	0.1138	0.00574	0.1609	0.00706	0.1433	0.23284	0.19644	0.39288	-0.21536	0.37658	0.104	0.27214	-0.22089	0.25876
	medialorbitofrontal	0.1034	0.0155	0.0424	0.4955	0.1306	0.25802	0.02944	0.05888	-0.13649	0.57692	0.272	0.00394	-0.25281	0.20532
	middletemporal	0.071	0.07886	-0.0067	0.9017	-0.1191	0.26111	0.08421	0.16842	0.0289	0.92408	0.3028	0.00056	-0.0322	0.84862
	parahippocampal	-0.0013	0.97304	0.0244	0.70024	-0.2818	0.08448	0.22859	0.45718	-0.2665	0.30222	0.1463	0.14432	-0.14442	0.48142
	paracentral	0.1347	0.00062	0.1988	0.00042	0.1189	0.26569	0.2021	0.4042	-0.38871	0.1037	0.1312	0.14502	-0.0435	0.80004
	parsopercularis	0.1645	8e-05	0.1913	0.00094	-0.33239	0.04203	0.02384	0.04768	-0.268332	0.26454	0.2086	0.02162	0.1302	0.5007
	parsorbitalis	0.0826	0.0502	0.1185	0.05146	0.15	0.22405	0.39008	0.78016	-0.047	0.8349	0.1079	0.26346	-0.0946	0.62256
	parstriangularis	0.0978	0.01474	0.1226	0.03474	0.1943	0.14862	0.11226	0.22452	-0.18617	0.4285	0.0804	0.38804	-0.1342	0.47262
	pericalcarine	0.0597	0.16244	0.0944	0.12566	0.159	0.2165	0.00826	0.01652	-0.22786	0.36436	-0.0383	0.69088	-0.4663	0.02118
	postcentral	0.1406	0.00044	0.1524	0.0068	-0.1592	0.19642	0.02475	0.0495	-0.0959	0.66748	0.1495	0.09684	0.1853	0.31788
	posteriorcingulate	0.0776	0.06054	0.1339	0.025	-0.0744	0.34927	0.43839	0.87678	0.0397	0.88708	0.0679	0.47772	-0.14308	0.46048
	precentral	0.1376	0.0003	0.1669	0.00268	-0.0014	0.48649	0.02226	0.04452	-0.33035	0.15096	0.205	0.01724	-0.0746	0.66228
	precuneus	0.0597	0.1276	0.0726	0.19772	-0.1977	0.13756	0.01462	0.02924	-0.3953	0.08788	0.2296	0.0072	-0.3138	0.08984
	rostralanteriorcingulate	0.0731	0.08722	-0.0281	0.64908	0.0167	0.47197	0.14581	0.29162	-0.08774	0.7199	0.1726	0.07284	0.1481	0.4619
	rostralmiddlefrontal	0.1148	0.0028	0.0648	0.25226	0.0298	0.44477	0.01782	0.03564	-0.1083	0.6272	0.2083	0.01722	-0.1189	0.50698
	superiorfrontal	0.0856	0.02168	0.1281	0.01682	-0.2477	0.08443	0.06912	0.13824	-0.1419	0.51664	0.0786	0.36534	0.0887	0.62976
	superiorparietal	0.0673	0.09408	0.1081	0.05936	-0.0298	0.42527	0.03393	0.06786	-0.1423	0.5242	0.0246	0.79626	-0.34523	0.06714
	superiortemporal	0.1213	0.00172	0.1432	0.0113	0.0056	0.4967	0.01246	0.02492	-0.1557	0.50022	0.0773	0.39786	0.0705	0.72076
	supramarginal	0.0736	0.05282	0.0518	0.35302	-0.1339	0.22561	0.03892	0.07784	-0.30322	0.18362	0.1426	0.09948	-0.0383	0.81372
	frontalpole	0.0796	0.0645	0.0645	0.3042	-0.372	0.03489	0.08461	0.16922	-0.07767	0.7544	0.1731	0.07712	-0.20939	0.30108
	temporalpole	0.0855	0.0496	0.0897	0.15124	-0.09588	0.31392	0.16438	0.32876	-0.019	0.93616	0.2165	0.02638	-0.07889	0.69068
	transversetemporal	0.0841	0.04596	0.1035	0.08876	0.1365	0.24936	0.20298	0.40596	-0.28731	0.25216	0.0777	0.42674	0.1017	0.61986
	insula	0.1398	0.0007	0.1928	0.00104	-0.1082	0.28543	0.04109	0.08218	0.1228	0.62912	0.169	0.07198	-0.0159	0.92004
	p<0.05 highlighted in red
	Significant after FDR (0.1) correction highlighted in italic-bold
