# Supplementary material for: Effects of genomic copy number variants penetrant for schizophrenia on cortical thickness and surface area in healthy individuals: analysis of the UK Biobank
Source: Br J Psychiatry. 2021 Feb;218(2):104–11. doi: 10.1192/bjp.2020.139 (PMC7844611; doi:10.1192/bjp.2020.139)
Supplement: Supplementary file 1 [file S0007125020001397sup001.zip › S0007125020001397sup008.xlsx]

## Sheet: 4a. Surface area
SURFACE AREA
		15q11.2del v other SZ-CNV		Other SZ-CNV v non-CNV
		Beta *	p $	Beta	p
LEFT	bankssts	-0.006392	0.94015	-0.00712	0.299983
	caudalanteriorcingulate	-0.157955	0.071977	0.00194	0.786206
	caudalmiddlefrontal	-0.091998	0.255305	-0.004258	0.512364
	cuneus	-0.066213	0.438163	-0.00478	0.489787
	entorhinal	0.193824	0.025697	-0.020389	0.003661
	fusiform	0.051342	0.51	-0.017333	0.005562
	inferiorparietal	0.026537	0.726936	-0.01042	0.090147
	inferiortemporal	-0.097894	0.203095	-0.009652	0.117257
	isthmuscingulate	0.082089	0.272052	-0.012404	0.039326
	lateraloccipital	0.032686	0.671505	-0.010438	0.088254
	lateralorbitofrontal	-0.003788	0.957674	-0.014745	0.009701
	lingual	0.034627	0.683532	-0.017658	0.010209
	medialorbitofrontal	0.059617	0.423381	-0.011444	0.055375
	middletemporal	-0.052852	0.469604	-0.007442	0.208661
	parahippocampal	-0.086899	0.290256	-0.008827	0.185535
	paracentral	-0.023518	0.775765	-0.008744	0.183041
	parsopercularis	-0.070671	0.414737	-0.007229	0.300143
	parsorbitalis	-0.169637	0.033386	-0.006801	0.294184
	parstriangularis	-0.121805	0.156853	-0.0041	0.555872
	pericalcarine	-0.157487	0.077883	-0.005384	0.454902
	postcentral	-0.033795	0.637192	-0.007398	0.202403
	posteriorcingulate	-0.102163	0.212295	0.000811	0.902088
	precentral	0.11478	0.1038	-0.020988	0.000226
	precuneus	-0.027421	0.701982	-0.008295	0.152594
	rostralanteriorcingulate	-0.020045	0.796487	-0.005747	0.358302
	rostralmiddlefrontal	-0.08373	0.218807	-0.005112	0.352874
	superiorfrontal	0.023164	0.724398	-0.00756	0.145927
	superiorparietal	-0.007621	0.922436	-0.016751	0.007895
	superiortemporal	-0.032203	0.644442	-0.006567	0.242698
	supramarginal	-0.142025	0.052674	-0.000325	0.956204
	frontalpole	0.185129	0.04206	-0.009725	0.189141
	temporalpole	0.021242	0.808206	-0.00838	0.236802
	transversetemporal	0.058217	0.509172	-0.002356	0.736166
	insula	0.070584	0.306864	-0.002726	0.62211
RIGHT	bankssts	0.028376	0.336842	-0.008942	0.189249
	caudalanteriorcingulate	-0.082735	0.35507	-0.00737	0.308006
	caudalmiddlefrontal	0.017193	0.832724	-0.008325	0.204384
	cuneus	-0.145213	0.075515	0.002999	0.649137
	entorhinal	0.116925	0.190371	-0.007961	0.267607
	fusiform	0.108822	0.142069	-0.019634	0.000943
	inferiorparietal	-0.039605	0.591663	-0.008817	0.14008
	inferiortemporal	0.05671	0.452976	-0.008262	0.172952
	isthmuscingulate	-0.066868	0.378245	0.003473	0.571446
	lateraloccipital	-0.050451	0.514457	-0.009531	0.123081
	lateralorbitofrontal	-0.018783	0.800193	-0.012401	0.037329
	lingual	0.104487	0.20975	-0.013948	0.03819
	medialorbitofrontal	-0.083921	0.24325	-0.003987	0.494472
	middletemporal	-0.017729	0.801673	-0.005972	0.295568
	parahippocampal	0.007648	0.924023	-0.008395	0.192423
	paracentral	0.045307	0.576923	-0.01003	0.124071
	parsopercularis	0.007859	0.927777	0.000962	0.890615
	parsorbitalis	-0.082559	0.308026	-0.012072	0.063672
	parstriangularis	-0.007354	0.93278	-0.007857	0.262954
	pericalcarine	-0.094768	0.284369	0.00323	0.648166
	postcentral	-0.046285	0.529208	-0.008766	0.136457
	posteriorcingulate	-0.071023	0.372048	-0.008177	0.203
	precentral	-0.092808	0.184417	-0.004445	0.429986
	precuneus	-0.052007	0.462781	-0.000582	0.919252
	rostralanteriorcingulate	0.036918	0.661035	-0.015151	0.02476
	rostralmiddlefrontal	-0.12709	0.064101	-0.000731	0.895586
	superiorfrontal	0.01072	0.8697	-0.006026	0.248002
	superiorparietal	-0.036777	0.635792	-0.00769	0.217231
	superiortemporal	-0.09183	0.182198	-0.000612	0.912892
	supramarginal	-0.066951	0.382996	-0.002018	0.745381
	frontalpole	0.092131	0.305812	-0.015774	0.0298
	temporalpole	-0.053887	0.552926	-0.010524	0.148714
	transversetemporal	-0.060086	0.482728	0.005144	0.453901
	insula	0.17325	0.015668	-0.010589	0.069943
* postive values 15q11.2del > other
$ due to small sample size, p<.1 are higlighted in red for easy identification
Survived FDR correction

## Sheet: 4b. Cortical thickness
CORTICAL THICKNESS
		15q11.2del v other SZ-CNV		Other SZ-CNV v non-CNV
		Beta *	p $	Beta	p
LEFT	bankssts	-0.004792	0.959214	0.006479	0.388652
	caudalanteriorcingulate	-0.078889	0.410277	0.007818	0.307418
	caudalmiddlefrontal	0.132843	0.149447	0.003579	0.629596
	cuneus	0.10798	0.255489	-0.016487	0.031641
	entorhinal	-0.083291	0.387659	0.008636	0.26283
	fusiform	0.053109	0.566544	-0.002964	0.688662
	inferiorparietal	0.157079	0.078407	-0.000279	0.969106
	inferiortemporal	-0.053413	0.57178	0.011423	0.131799
	isthmuscingulate	0.125153	0.176435	0.002583	0.728521
	lateraloccipital	0.176845	0.048973	-0.007574	0.29671
	lateralorbitofrontal	0.009803	0.918983	-0.001327	0.861885
	lingual	0.139327	0.128492	-0.013836	0.059634
	medialorbitofrontal	-0.032302	0.735133	-0.000619	0.935307
	middletemporal	0.075319	0.408486	0.007398	0.313771
	parahippocampal	-0.166597	0.074633	0.007933	0.296245
	paracentral	0.154867	0.096991	-0.006801	0.366152
	parsopercularis	0.036842	0.688809	0.005718	0.440649
	parsorbitalis	0.012587	0.896103	0.003273	0.666183
	parstriangularis	0.020899	0.821209	0.007568	0.307791
	pericalcarine	-0.040892	0.664576	-0.003151	0.678456
	postcentral	0.276161	0.002297	-0.001968	0.788718
	posteriorcingulate	0.198686	0.033325	-0.002349	0.758106
	precentral	0.100584	0.270351	-0.004486	0.541256
	precuneus	0.19913	0.028175	0.001976	0.787169
	rostralanteriorcingulate	0.098306	0.307837	-0.010972	0.147851
	rostralmiddlefrontal	0.13468	0.141344	-0.000947	0.897407
	superiorfrontal	0.126007	0.163062	0.002111	0.768606
	superiorparietal	0.1708	0.06084	-0.001236	0.867847
	superiortemporal	0.006057	0.945288	-0.000574	0.935623
	supramarginal	0.132128	0.142796	0.005129	0.476491
	frontalpole	0.012873	0.894842	0.008098	0.293282
	temporalpole	-0.11005	0.253057	0.007698	0.318221
	transversetemporal	0.070063	0.462431	-0.014405	0.059677
	insula	0.176389	0.064903	-0.001518	0.843
RIGHT	bankssts	0.185306	0.044111	-0.010888	0.143877
	caudalanteriorcingulate	0.044865	0.632432	0.00466	0.537885
	caudalmiddlefrontal	0.066877	0.485873	0.007172	0.340994
	cuneus	0.085009	0.367292	-0.00972	0.203409
	entorhinal	0.081889	0.390161	-0.002766	0.719155
	fusiform	0.101834	0.269793	-0.002839	0.700813
	inferiorparietal	0.212025	0.013782	-0.006147	0.375542
	inferiortemporal	-0.012181	0.896436	0.004374	0.560214
	isthmuscingulate	0.091622	0.316214	0.001145	0.876534
	lateraloccipital	0.015453	0.863198	-0.002906	0.687366
	lateralorbitofrontal	-0.107048	0.264748	0.012144	0.113804
	lingual	0.173954	0.055568	-0.010133	0.171299
	medialorbitofrontal	0.026388	0.781928	0.015409	0.045005
	middletemporal	0.108916	0.236238	-0.000478	0.948467
	parahippocampal	-0.099118	0.288498	0.005314	0.480787
	paracentral	0.075979	0.416138	-0.004123	0.582745
	parsopercularis	0.136835	0.141332	0.002331	0.755792
	parsorbitalis	0.038971	0.683569	0.00193	0.798529
	parstriangularis	0.11213	0.234431	-0.004395	0.556943
	pericalcarine	0.068581	0.468671	-2e-05	0.997968
	postcentral	0.245902	0.007486	-0.00615	0.405515
	posteriorcingulate	0.065934	0.480757	0.00054	0.942908
	precentral	0.196746	0.029883	-0.009495	0.196331
	precuneus	0.223962	0.012961	-0.008372	0.246851
	rostralanteriorcingulate	0.226647	0.016808	-0.01149	0.134739
	rostralmiddlefrontal	0.102845	0.278903	0.005223	0.491933
	superiorfrontal	0.109166	0.233418	0.005855	0.422879
	superiorparietal	0.145912	0.108399	-0.006183	0.398836
	superiortemporal	0.09281	0.302064	-0.004886	0.499229
	supramarginal	0.190752	0.035296	-0.010191	0.157372
	frontalpole	0.028585	0.765125	0.011215	0.143932
	temporalpole	0.014314	0.881441	0.003359	0.66454
	transversetemporal	0.217276	0.021433	-0.012696	0.098707
	insula	-0.100006	0.296166	0.014047	0.06682
* postive values 15q11.2del > other
$ due to small sample size, p<.1 are higlighted in red for easy identification
Survived FDR correction
